# Supplementary material for: Biomechanics of Osseointegration of a Dental Implant in the Mandible Under Shock Wave Therapy: In Silico Study
Source: Materials (Basel). 2024 Dec 19;17(24):6204. doi: 10.3390/ma17246204 (PMC11677247; doi:10.3390/ma17246204)
Supplement: Supplementary file 1 [file materials-17-06204-s001.zip]

Archive with 1 entries (1 files):
- materials-3358440-supplementary.pdf
